# Supplementary material for: The Performances of SNAQ, GLIM, mNICE, and ASPEN for Identification of Neurocritically Ill Patients at High Risk of Developing Refeeding Syndrome
Source: Nutrients. 2022 Sep 28;14(19):4032. doi: 10.3390/nu14194032 (PMC9572145; doi:10.3390/nu14194032)
Supplement: Supplementary file 1 [file nutrients-14-04032-s001.zip]

Archive with 1 entries (1 files):
- nutrients-1891861-supplementary.pdf
